# Supplementary material for: Targeted RNA-Seq profiling of splicing pattern in the DMD gene: exons are mostly constitutively spliced in human skeletal muscle
Source: Sci Rep. 2017 Jan 3;7:39094. doi: 10.1038/srep39094 (PMC5206723; doi:10.1038/srep39094)
Supplement: Supplementary Table S1 [file srep39094-s2.xls]

## Sheet: summary
Sheet1	Read counts of DMD junctions detected by RNA-Seq. These include the 78 canonical junctions and all alternative junctions (≥1 read, in grey) detected in at least 1 out of the 4 muscle samples analyzed.
Sheet2	Selection of alternative junctions (≥5 reads) in at least 2/4 of the muscle samples analyzed.
Sheet3	List of exon skipping events in the DMD gene that did not reach the minimum criteria set (<5 reads in at least 3/4 of the muscle samples analyzed). Exons in the rod domain are highlighted in grey.

## Sheet: all junctions (≥1 read)
Chr	1st_base_intron(1-based)	last_base_intron(1-based)	Strand	IntronSize	UpstreamExon	DownstreamExon	Event	mMyoBk20316_MID5	mMyoBk27563_MID6	mClontech_MID6	mClontech2_MID3
Alternative junctions detected (≥1 read) in at least 1/4 of the muscle samples analyzed
chrX	33229526	33223691	-	5836	Start.Exon 1-97	End.Exon 1+5708	-	0	1	0	0
chrX	33229466	33038318	-	191149	Start.Exon 1-37	Start.Exon2-1	-	0	0	6	0
chrX	33229398	33227926	-	1473	End.Exon 1+1	End.Exon 1+1473	-	0	0	0	1
chrX	33229398	33143139	-	86260	End.Exon 1+1	Start.Exon1a-46675	-	0	0	7	0
chrX	33229398	33106466	-	122933	End.Exon 1+1	Start.Exon1a-10002	-	0	0	0	79
chrX	33229398	32867938	-	361461	End.Exon 1+1	Start.Exon3-1	-	0	4	0	24
chrX	33229398	33096465	-	132934	End.Exon 1+1	Start.Exon1a-1	-	45	50	94	193
chrX	33229387	33038318	-	191070	End.Exon 1+12	Start.Exon2-1	-	0	0	3	0
chrX	33142923	33132971	-	9953	Start.Exon1a-46459	Start.Exon1a-36507	-	0	0	5	0
chrX	33132930	33038318	-	94613	Start.Exon1a-36466	Start.Exon2-1	-	0	0	2	0
chrX	33106360	33038318	-	68043	Start.Exon1a-9896	Start.Exon2-1	-	0	0	0	76
chrX	33096302	33038318	-	57985	End.Exon1a+1	Start.Exon2-1	-	47	49	103	197
chrX	33062704	33038318	-	24387	Start.Exon2-24387	Start.Exon2-1	-	0	0	0	3
chrX	33038665	33038318	-	348	Start.Exon2-348	Start.Exon2-1	-	0	0	2	0
chrX	33038255	33015748	-	22508	End.Exon2+1	End.Exon2+22508	-	0	0	1	0
chrX	33038255	32897098	-	141158	End.Exon2+1	Start.Exon3-29161	-	0	0	3	0
chrX	33038255	32978465	-	59791	End.Exon2+1	Start.Exon2a-1	-	2	0	0	0
chrX	33038255	32663270	-	374986	End.Exon2+1	Start.Exon10-1	-	0	0	0	1
chrX	33038242	32867926	-	170317	End.Exon2+14	Start.Exon3+11	-	0	0	3	0
chrX	32896999	32867938	-	29062	Start.Exon3-29062	Start.Exon3-1	-	0	1	4	2
chrX	32867844	32866363	-	1482	End.Exon3+1	End.Exon3+1482	-	0	2	0	0
chrX	32867840	32862971	-	4870	End.Exon3+5	Start.Exon4+6	annotation error	10	19	20	10
chrX	32866257	32862978	-	3280	End.Exon3+1588	Start.Exon4-1	-	0	1	0	0
chrX	32834584	32591964	-	242621	End.Exon6+1	Start.Exon14-1	-	0	2	0	3
chrX	32827609	32774320	-	53290	End.Exon7+1	End.Exon7+53290	-	2	0	2	0
chrX	32827609	32235181	-	592429	End.Exon7+1	Start.Exon44-1	-	0	4	0	0
chrX	32734087	32536249	-	197839	Start.Exon8-16677	Start.Exon18-1	-	0	0	0	4
chrX	32717228	32663270	-	53959	End.Exon8+1	Start.Exon10-1	-	3	11	26	11
chrX	32715986	32669192	-	46795	End.Exon9+1	Start.Exon10-5923	-	1	0	0	0
chrX	32632419	32630156	-	2264	End.Exon12+1	End.Exon12+2264	-	0	0	1	0
chrX	32630005	32613994	-	16012	End.Exon12+2415	Start.Exon13-1	-	0	0	2	0
chrX	32617255	32381076	-	236180	Start.Exon13-3262	Start.Exon37-1	-	0	0	4	6
chrX	32613873	32600789	-	13085	End.Exon13+1	Start.Exon14-8826	-	0	0	0	1
chrX	32613873	32583999	-	29875	End.Exon13+1	Start.Exon16-1	-	0	0	0	3
chrX	32600639	32591964	-	8676	Start.Exon14-8676	Start.Exon14-1	-	0	0	0	2
chrX	32592106	32591964	-	143	Start.Exon14-143	Start.Exon14-1	-	1	0	0	0
chrX	32591859	32591755	-	105	End.Exon14+3	Start.Exon15-1	annotation error	5	6	15	9
chrX	32591852	32591744	-	109	End.Exon14+10	Start.Exon15+10	-	0	2	0	1
chrX	32591646	32584946	-	6701	End.Exon15+1	Start.Exon16-948	-	1	0	0	0
chrX	32545566	32536249	-	9318	Start.Exon18-9318	Start.Exon18-1	-	0	1	0	0
chrX	32536130	32519960	-	16171	End.Exon18-5	Start.Exon19-1	-	0	0	1	0
chrX	32527614	32519910	-	7705	Start.Exon19-7655	End.Exon19-38	-	1	0	0	0
chrX	32519871	32509634	-	10238	End.Exon19+1	Start.Exon20+1	-	1	0	6	6
chrX	32503035	32473750	-	29286	End.Exon21+1	Start.Exon26-801	-	1	0	0	0
chrX	32503035	32499063	-	3973	End.Exon21+1	Start.Exon21x-1	-	4	7	10	5
chrX	32498996	32490427	-	8570	End.Exon21x+1	Start.Exon22-1	-	5	7	12	3
chrX	32490280	32489393	-	888	End.Exon22+1	End.Exon22+888	-	0	0	1	0
chrX	32489133	32486828	-	2306	End.Exon22+1148	Start.Exon23-1	-	0	0	1	0
chrX	32482702	32472950	-	9753	End.Exon24+1	Start.Exon26-1	-	1	4	6	3
chrX	32472778	32466754	-	6025	End.Exon26+1	Start.Exon27+1	-	0	1	0	0
chrX	32466572	32456508	-	10065	End.Exon27+1	Start.Exon29-1	-	2	0	10	2
chrX	32466572	32430031	-	36542	End.Exon27+1	Start.Exon30-1	-	0	1	13	0
chrX	32466568	32459428	-	7141	End.Exon27+5	Start.Exon28+3	-	0	0	0	3
chrX	32459305	32456508	-	2798	End.Exon28-8	Start.Exon29-1	-	0	2	2	0
chrX	32456357	32430181	-	26177	End.Exon29+1	Start.Exon30-151	-	0	0	1	0
chrX	32456345	32430020	-	26326	End.Exon29+13	Start.Exon30+10	-	1	0	1	0
chrX	32430135	32430031	-	105	Start.Exon30-105	Start.Exon30-1	-	0	0	1	1
chrX	32408187	32407750	-	438	End.Exon31+1	Start.Exon32+41	-	0	0	1	0
chrX	32407617	32398798	-	8820	End.Exon32+1	Start.Exon34-1	-	0	3	0	0
chrX	32407604	32404569	-	3036	End.Exon32+14	Start.Exon33+13	-	0	0	1	0
chrX	32404424	32398798	-	5627	End.Exon33+3	Start.Exon34-1	-	0	2	4	1
chrX	32404422	32398791	-	5632	End.Exon33+5	Start.Exon34+6	-	1	0	0	0
chrX	32398728	32383254	-	15475	Start.Exon34+69	Start.Exon35+62	-	0	0	1	0
chrX	32398626	32391155	-	7472	End.Exon34+1	End.Exon34+7472	-	0	1	0	0
chrX	32398626	32384878	-	13749	End.Exon34+1	Start.Exon35-1562	-	0	2	0	0
chrX	32398626	32382828	-	15799	End.Exon34+1	Start.Exon36-1	-	1	1	0	0
chrX	32398626	32366646	-	31981	End.Exon34+1	Start.Exon38-1	-	0	0	3	0
chrX	32383136	32382819	-	318	End.Exon35+1	Start.Exon36+8	-	0	1	0	0
chrX	32382782	32366582	-	16201	Start.Exon36+45	End.Exon38-59	-	0	0	1	0
chrX	32382698	32364198	-	18501	End.Exon36+1	Start.Exon39-1	-	0	1	0	0
chrX	32380904	32366664	-	14241	End.Exon37+1	Start.Exon38-19	-	0	0	2	0
chrX	32380904	32361404	-	19501	End.Exon37+1	Start.Exon40-1	-	0	0	0	2
chrX	32380904	32364198	-	16707	End.Exon37+1	Start.Exon39-1	-	1	3	5	1
chrX	32366522	32365777	-	746	End.Exon38+1	End.Exon38+746	-	0	1	0	0
chrX	32366522	32364222	-	2301	End.Exon38+1	Start.Exon39-25	-	0	0	1	4
chrX	32366522	32361404	-	5119	End.Exon38+1	Start.Exon40-1	-	0	3	1	0
chrX	32366514	32364191	-	2324	End.Exon38+9	Start.Exon39+6	-	0	2	0	0
chrX	32365715	32364198	-	1518	End.Exon38+808	Start.Exon39-1	-	0	1	0	0
chrX	32364059	32360400	-	3660	End.Exon39+1	Start.Exon41-1	-	0	1	0	0
chrX	32361250	32328394	-	32857	End.Exon40+1	Start.Exon42-1	-	0	1	0	0
chrX	32360216	32305819	-	54398	End.Exon41+1	Start.Exon43-1	-	0	2	0	0
chrX	32305645	31893491	-	412155	End.Exon43+1	Start.Exon48-1	-	0	1	1	0
chrX	32235032	32187197	-	47836	End.Exon44+1	End.Exon44+47836	-	0	0	0	1
chrX	32235032	32145532	-	89501	End.Exon44+1	End.Exon44+89501	-	0	0	4	0
chrX	32173487	31986632	-	186856	End.Exon44+61546	Start.Exon45-1	-	0	0	0	2
chrX	32145383	31986632	-	158752	End.Exon44+89650	Start.Exon45-1	-	0	0	4	0
chrX	32011525	31986632	-	24894	End.Exon44x+1	Start.Exon45-1	-	0	1	0	0
chrX	31986455	31980252	-	6204	End.Exon45+1	End.Exon45+6204	-	0	1	0	0
chrX	31986455	31957457	-	28999	End.Exon45+1	Start.Exon46-7113	-	1	0	0	3
chrX	31982263	31947802	-	34462	End.Exon45+4193	Start.Exon47+60	-	0	0	1	0
chrX	31980092	31950345	-	29748	End.Exon45+6364	Start.Exon46-1	-	0	3	0	0
chrX	31957378	31950345	-	7034	Start.Exon46-7034	Start.Exon46-1	-	1	1	1	3
chrX	31895443	31893491	-	1953	Start.Exon48-1953	Start.Exon48-1	-	0	1	0	0
chrX	31893304	31838201	-	55104	End.Exon48+1	Start.Exon50-1	-	0	3	2	0
chrX	31887183	31838132	-	49052	End.Exon48+6122	End.Exon50-40	-	0	0	3	0
chrX	31854834	31838199	-	16636	End.Exon49+1	Start.Exon50+1	-	1	3	0	0
chrX	31854834	31792310	-	62525	End.Exon49+1	Start.Exon51-1	-	0	0	0	1
chrX	31792076	31770642	-	21435	End.Exon51+1	Start.Exon51x-1	-	2	5	1	8
chrX	31770557	31747866	-	22692	End.Exon51x+1	Start.Exon52-1	-	4	4	2	8
chrX	31770548	31747854	-	22695	End.Exon51x+10	Start.Exon52+11	-	1	0	0	0
chrX	31719572	31697704	-	21869	Start.Exon53-21869	Start.Exon53-1	-	0	0	1	0
chrX	31699876	31697642	-	2235	Start.Exon53-2173	Start.Exon53+61	-	0	0	1	0
chrX	31697491	31694387	-	3105	End.Exon53+1	End.Exon53+3105	-	0	2	1	5
chrX	31697491	31676259	-	21233	End.Exon53+1	Start.Exon54+2	-	11	26	20	28
chrX	31697487	31676259	-	21229	End.Exon53+5	Start.Exon54+2	-	2	2	5	2
chrX	31694323	31676262	-	18062	End.Exon53+3169	Start.Exon54-1	-	0	2	0	0
chrX	31691641	31676262	-	15380	End.Exon53+5851	Start.Exon54-1	-	0	0	1	0
chrX	31535190	31525561	-	9630	Start.Exon56-9620	Start.Exon56+9	-	0	1	0	0
chrX	31514913	31497221	-	17693	End.Exon57-8	Start.Exon58-1		3	2	11	3
chrX	31514904	31497212	-	17693	End.Exon57+1	Start.Exon58+8	-	0	0	1	0
chrX	31497099	31496560	-	540	End.Exon58+1	Start.Exon59-69	-	0	0	1	0
chrX	31497099	31496490	-	610	End.Exon58+1	Start.Exon59+1	-	0	0	0	1
chrX	31496297	31462745	-	33553	End.Exon59-74	Start.Exon60-1	-	0	0	0	2
chrX	31496222	31494157	-	2066	End.Exon59+1	End.Exon59+2066	-	0	1	0	0
chrX	31496222	31396348	-	99875	End.Exon59+1	Start.Exon61-29597	-	0	0	2	0
chrX	31494068	31462745	-	31324	End.Exon59+2155	Start.Exon60-1	-	0	2	0	0
chrX	31468403	31462745	-	5659	Start.Exon60-5659	Start.Exon60-1	-	1	0	0	0
chrX	31344170	31341731	-	2440	Start.Exon62-2395	End.Exon62-16	-	0	0	0	1
chrX	31279071	31265886	-	13186	End.Exon63+1	End.Exon63+13186	-	2	4	2	0
chrX	31265810	31241239	-	24572	End.Exon63+13262	Start.Exon64-1	-	2	2	4	0
chrX	31241159	31227817	-	13343	End.Exon64+5	Start.Exon65-1	-	0	0	0	1
chrX	31227601	31224770	-	2832	End.Exon65+14	Start.Exon66+14	-	0	2	0	0
chrX	31222077	31152312	-	69766	End.Exon67+1	Start.Exon77-1	-	0	0	4	0
chrX	31222077	31198599	-	23479	End.Exon67+1	Start.Exon69-1	-	0	0	3	25
chrX	31216718	31201022	-	15697	End.Exon67+5360	Start.Exon68-1	-	0	2	0	0
chrX	31212980	31196845	-	16136	End.Exon67+9098	End.Exon70-59	-	0	1	0	0
chrX	31200854	31196088	-	4767	End.Exon68+1	Start.Exon71-1	-	0	0	2	0
chrX	31200854	31198593	-	2262	End.Exon68+1	Start.Exon69+5	-	0	0	5	1
chrX	31196886	31165536	-	31351	Start.Exon70+36	Start.Exon75+99	-	0	0	0	3
chrX	31196785	31165636	-	31150	End.Exon70+1	Start.Exon75-1	-	3	0	0	0
chrX	31196785	31191722	-	5064	End.Exon70+1	Start.Exon72-1	-	12	46	21	46
chrX	31196048	31190531	-	5518	End.Exon71+1	Start.Exon73-1	-	0	0	2	0
chrX	31196048	31165636	-	30413	End.Exon71+1	Start.Exon75-1	-	0	0	0	2
chrX	31191655	31190526	-	1130	End.Exon72+1	Start.Exon73+4	-	3	0	0	0
chrX	31191655	31190523	-	1133	End.Exon72+1	Start.Exon73+7	-	0	0	0	3
chrX	31191655	31165636	-	26020	End.Exon72+1	Start.Exon75-1	-	1	1	4	0
chrX	31191655	31187719	-	3937	End.Exon72+1	Start.Exon74-1	-	0	4	10	6
chrX	31190464	31165636	-	24829	End.Exon73+1	Start.Exon75-1	-	0	2	8	15
chrX	31190460	31187717	-	2744	End.Exon73+5	Start.Exon74+1	-	0	1	0	1
chrX	31187559	31174085	-	13475	End.Exon74+1	Start.Exon75-8450	-	0	0	1	0
chrX	31187559	31172954	-	14606	End.Exon74+1	Start.Exon75-7319	-	0	0	1	0
chrX	31172809	31165636	-	7174	Start.Exon75-7174	Start.Exon75-1	-	0	0	1	0
chrX	31165391	31164472	-	920	End.Exon75+1	Start.Exon76+59		10	1	7	9
chrX	31164403	31140032	-	24372	End.Exon76+5	End.Exon79+4	-	0	1	0	0
chrX	31164403	31152307	-	12097	End.Exon76+5	Start.Exon77+4	-	0	2	1	8
chrX	31164401	31144787	-	19615	End.Exon76+7	Start.Exon78+3	-	0	0	1	0
chrX	31164401	31152307	-	12095	End.Exon76+7	Start.Exon77+4	-	1	1	3	3
chrX	31152218	31144917	-	7302	End.Exon77+1	Start.Exon78-127	-	0	0	0	1
chrX	31152218	31144787	-	7432	End.Exon77+1	Start.Exon78+3		1	14	8	3
chrX	31152218	31140048	-	12171	End.Exon77+1	Start.Exon79-1	-	22	30	35	77
chrX	31144883	31144791	-	93	Start.Exon78-93	Start.Exon78-1	-	0	0	0	1
chrX	31144758	31144272	-	487	End.Exon78+1	End.Exon78+487	-	1	0	0	0
chrX	31144179	31140048	-	4132	End.Exon78+580	Start.Exon79-1	-	1	0	0	0
canonical junctions
chrX	33229398	33038318	-	191081	End.Exon 1+1	Start.Exon2-1	-	2084	1738	3533	3927
chrX	33038255	32867938	-	170318	End.Exon2+1	Start.Exon3-1	-	2203	1876	3782	4235
chrX	32867844	32862978	-	4867	End.Exon3+1	Start.Exon4-1	-	2159	1864	3701	4469
chrX	32862899	32841505	-	21395	End.Exon4+1	Start.Exon5-1	-	1278	1583	2335	3302
chrX	32841411	32834758	-	6654	End.Exon5+1	Start.Exon6-1	-	847	1079	1611	2207
chrX	32834584	32827729	-	6856	End.Exon6+1	Start.Exon7-1	-	949	1431	1736	2029
chrX	32827609	32717411	-	110199	End.Exon7+1	Start.Exon8-1	-	1129	1812	2113	2495
chrX	32717228	32716116	-	1113	End.Exon8+1	Start.Exon9-1	-	1206	2087	2134	2745
chrX	32715986	32663270	-	52717	End.Exon9+1	Start.Exon10-1	-	1094	1852	1924	2480
chrX	32663080	32662431	-	650	End.Exon10+1	Start.Exon11-1	-	1157	1849	1972	2245
chrX	32662248	32632571	-	29678	End.Exon11+1	Start.Exon12-1	-	1192	1728	2061	2191
chrX	32632419	32613994	-	18426	End.Exon12+1	Start.Exon13-1	-	1177	1641	1900	2238
chrX	32613873	32591964	-	21910	End.Exon13+1	Start.Exon14-1	-	1276	1776	1991	2504
chrX	32591861	32591755	-	107	End.Exon14+1	Start.Exon15-1	-	1212	1549	1890	2496
chrX	32591646	32583999	-	7648	End.Exon15+1	Start.Exon16-1	-	1082	1463	1698	2336
chrX	32583818	32563452	-	20367	End.Exon16+1	Start.Exon17-1	-	1183	1829	1785	2482
chrX	32563275	32536249	-	27027	End.Exon17+1	Start.Exon18-1	-	1041	1804	1634	2289
chrX	32536124	32519960	-	16165	End.Exon18+1	Start.Exon19-1	-	1041	1809	1621	2354
chrX	32519871	32509636	-	10236	End.Exon19+1	Start.Exon20-1	-	1125	1995	1685	2548
chrX	32509393	32503217	-	6177	End.Exon20+1	Start.Exon21-1	-	1047	1644	1590	2239
chrX	32503035	32490427	-	12609	End.Exon21+1	Start.Exon22-1	-	1112	1682	1746	2240
chrX	32490280	32486828	-	3453	End.Exon22+1	Start.Exon23-1	-	1222	1874	1912	2470
chrX	32486614	32482817	-	3798	End.Exon23+1	Start.Exon24-1	-	1102	1658	1663	2104
chrX	32482702	32481712	-	991	End.Exon24+1	Start.Exon25-1	-	1226	1743	1719	2155
chrX	32481555	32472950	-	8606	End.Exon25+1	Start.Exon26-1	-	1224	1788	1740	2180
chrX	32472778	32466756	-	6023	End.Exon26+1	Start.Exon27-1	-	1274	1919	1810	2337
chrX	32466572	32459432	-	7141	End.Exon27+1	Start.Exon28-1	-	1248	1956	1845	2487
chrX	32459296	32456508	-	2789	End.Exon28+1	Start.Exon29-1	-	1240	1888	1820	2587
chrX	32456357	32430031	-	26327	End.Exon29+1	Start.Exon30-1	-	1157	1859	1810	2558
chrX	32429868	32408299	-	21570	End.Exon30+1	Start.Exon31-1	-	1164	1765	1808	2352
chrX	32408187	32407792	-	396	End.Exon31+1	Start.Exon32-1	-	977	1539	1483	1978
chrX	32407617	32404583	-	3035	End.Exon32+1	Start.Exon33-1	-	1313	1795	2124	2514
chrX	32404426	32398798	-	5629	End.Exon33+1	Start.Exon34-1	-	1369	1908	2273	2497
chrX	32398626	32383317	-	15310	End.Exon34+1	Start.Exon35-1	-	1266	1858	2059	2350
chrX	32383136	32382828	-	309	End.Exon35+1	Start.Exon36-1	-	1279	1859	1934	2446
chrX	32382698	32381076	-	1623	End.Exon36+1	Start.Exon37-1	-	1365	1857	2064	2578
chrX	32380904	32366646	-	14259	End.Exon37+1	Start.Exon38-1	-	1189	1708	1895	2237
chrX	32366522	32364198	-	2325	End.Exon38+1	Start.Exon39-1	-	1191	1616	1841	2160
chrX	32364059	32361404	-	2656	End.Exon39+1	Start.Exon40-1	-	1116	1620	1688	1979
chrX	32361250	32360400	-	851	End.Exon40+1	Start.Exon41-1	-	1164	1740	1775	1966
chrX	32360216	32328394	-	31823	End.Exon41+1	Start.Exon42-1	-	1365	2116	2069	2566
chrX	32328198	32305819	-	22380	End.Exon42+1	Start.Exon43-1	-	1120	1751	1757	2447
chrX	32305645	32235181	-	70465	End.Exon43+1	Start.Exon44-1	-	1209	1689	1832	2373
chrX	32235032	31986632	-	248401	End.Exon44+1	Start.Exon45-1	-	1237	1655	1908	2371
chrX	31986455	31950345	-	36111	End.Exon45+1	Start.Exon46-1	-	1105	1427	1684	1992
chrX	31950196	31947863	-	2334	End.Exon46+1	Start.Exon47-1	-	1231	1687	1883	2290
chrX	31947712	31893491	-	54222	End.Exon47+1	Start.Exon48-1	-	1213	1791	1932	2371
chrX	31893304	31854937	-	38368	End.Exon48+1	Start.Exon49-1	-	1096	1785	1832	2474
chrX	31854834	31838201	-	16634	End.Exon49+1	Start.Exon50-1	-	1168	1991	1835	2523
chrX	31838091	31792310	-	45782	End.Exon50+1	Start.Exon51-1	-	1244	2141	1956	2649
chrX	31792076	31747866	-	44211	End.Exon51+1	Start.Exon52-1	-	1228	2071	2016	2554
chrX	31747747	31697704	-	50044	End.Exon52+1	Start.Exon53-1	-	1202	1981	1958	2565
chrX	31697491	31676262	-	21230	End.Exon53+1	Start.Exon54-1	-	1193	1905	1849	2367
chrX	31676106	31645980	-	30127	End.Exon54+1	Start.Exon55-1	-	1208	2001	1861	2456
chrX	31645789	31525571	-	120219	End.Exon55+1	Start.Exon56-1	-	1178	2051	1777	2486
chrX	31525397	31515062	-	10336	End.Exon56+1	Start.Exon57-1	-	1134	1974	1811	2414
chrX	31514904	31497221	-	17684	End.Exon57+1	Start.Exon58-1	-	1078	1961	1743	2529
chrX	31497099	31496492	-	608	End.Exon58+1	Start.Exon59-1	-	1138	2009	1701	2487
chrX	31496222	31462745	-	33478	End.Exon59+1	Start.Exon60-1	-	1053	1990	1392	2386
chrX	31462597	31366752	-	95846	End.Exon60+1	Start.Exon61-1	-	720	1763	1008	1954
chrX	31366672	31341776	-	24897	End.Exon61+1	Start.Exon62-1	-	685	1703	1018	1926
chrX	31341714	31279134	-	62581	End.Exon62+1	Start.Exon63-1	-	751	1714	1092	2022
chrX	31279071	31241239	-	37833	End.Exon63+1	Start.Exon64-1	-	805	1797	1257	2187
chrX	31241163	31227817	-	13347	End.Exon64+1	Start.Exon65-1	-	900	1867	1471	2294
chrX	31227614	31224785	-	2830	End.Exon65+1	Start.Exon66-1	-	989	1691	1721	2207
chrX	31224698	31222236	-	2463	End.Exon66+1	Start.Exon67-1	-	964	1737	1791	2244
chrX	31222077	31201022	-	21056	End.Exon67+1	Start.Exon68-1	-	1013	1903	2020	2424
chrX	31200854	31198599	-	2256	End.Exon68+1	Start.Exon69-1	-	1115	2021	2145	2667
chrX	31198486	31196923	-	1564	End.Exon69+1	Start.Exon70-1	-	1051	1913	1967	2518
chrX	31196785	31196088	-	698	End.Exon70+1	Start.Exon71-1	-	984	1710	1670	2128
chrX	31196048	31191722	-	4327	End.Exon71+1	Start.Exon72-1	-	958	1702	1626	2096
chrX	31191655	31190531	-	1125	End.Exon72+1	Start.Exon73-1	-	943	1690	1600	2134
chrX	31190464	31187719	-	2746	End.Exon73+1	Start.Exon74-1	-	856	1563	1467	1984
chrX	31187559	31165636	-	21924	End.Exon74+1	Start.Exon75-1	-	711	1306	1403	1876
chrX	31165391	31164532	-	860	End.Exon75+1	Start.Exon76-1	-	1257	2022	2697	3630
chrX	31164407	31152312	-	12096	End.Exon76+1	Start.Exon77-1	-	1070	1707	2319	2966
chrX	31152218	31144791	-	7428	End.Exon77+1	Start.Exon78-1	-	834	1298	1834	2320
chrX	31144758	31140048	-	4711	End.Exon78+1	Start.Exon79-1	-	821	1285	1837	2296

## Sheet: alternative jctions (≥5 reads)
Alternative junction (≥5 reads) in at least 2/4 of the muscle samples analyzed
Chr	1st_base_intron(1-based)	last_base_intron(1-based)	Strand	Intron Size	Upstream Exon	Downstream Exon	Junction	Event	mMyoBk20316_MID5	mMyoBk27563_MID6	mClontech_MID6	mClontech2_MID3
chrX	33229398	33096465	-	132934	End.Exon 1+1	Start.Exon1a-1	jction_1-1a	insertion PE1a	45	50	94	193
chrX	33096302	33038318	-	57985	End.Exon1a+1	Start.Exon2-1	jction_1a-2	insertion PE1a	47	49	103	197
chrX	32717228	32663270	-	53959	End.Exon8+1	Start.Exon10-1	jction_8-10	skipping_E9	3	11	26	11
chrX	32519871	32509634	-	10238	End.Exon19+1	Start.Exon20+1	jction_19-20'	alternative 3'ss	1	0	6	6
chrX	32503035	32499063	-	3973	End.Exon21+1	Start.Exon21x-1	jction_21-21x	insertion PE21X	4	7	10	5
chrX	32498996	32490427	-	8570	End.Exon21x+1	Start.Exon22-1	jction_21x-22	insertion PE21X	5	7	12	3
chrX	31792076	31770642	-	21435	End.Exon51+1	Start.Exon51x-1	jction_51-51x	insertion PE51X	2	5	1	8
chrX	31770557	31747866	-	22692	End.Exon51x+1	Start.Exon52-1	jction_51x-52*	insertion PE51X	4	4	2	8
chrX	31697491	31676259	-	21233	End.Exon53+1	Start.Exon54+2	jction_53-54'	alternative 3'ss	11	26	20	28
chrX	31196785	31191722	-	5064	End.Exon70+1	Start.Exon72-1	jction_70-72	skipping_E71	12	46	21	46
chrX	31191655	31187719	-	3937	End.Exon72+1	Start.Exon74-1	jction_72-74	skipping_E73	0	4	10	6
chrX	31190464	31165636	-	24829	End.Exon73+1	Start.Exon75-1	jction_73-75	skipping_E74	0	2	8	15
chrX	31165391	31164472	-	920	End.Exon75+1	Start.Exon76+59	jction_75-76'	alternative 3'ss	10	1	7	9
chrX	31152218	31144787	-	7432	End.Exon77+1	Start.Exon78+3	jction_77-78'	alternative 3'ss	1	14	8	3
chrX	31152218	31140048	-	12171	End.Exon77+1	Start.Exon79-1	jction_77-79	skipping_E78	22	30	35	77
jction_51x-52*: this junction was considered because the associated junction for inclusion of PE51X (jction_51-51x ) fulfills the selection criteria.

## Sheet:  exon skipping
Exon skipping events (<5 reads) in at least 3/4 of the muscle samples analyzed
Chr	1st_base_intron (1-based)	last_base_intron (1-based)	Strand	Intron Size	Upstream Exon	Downstream Exon	Junction	Event	mMyoBk20316_MID5	mMyoBk27563_MID6	mClontech_MID6	mClontech2_MID3
chrX	33229398	32867938	-	361461	End.Exon 1+1	Start.Exon3-1	jction_1-3	skipping_E2	0	4	0	24
chrX	32613873	32583999	-	29875	End.Exon13+1	Start.Exon16-1	jction_14-15	skipping_E14+15	0	0	0	3
chrX	32482702	32472950	-	9753	End.Exon24+1	Start.Exon26-1	jction_24-26	skipping_E25	1	4	6	3
chrX	32466572	32456508	-	10065	End.Exon27+1	Start.Exon29-1	jction_27-29	skipping_E28	2	0	10	2
chrX	32466572	32430031	-	36542	End.Exon27+1	Start.Exon30-1	jction_27-30	skipping_E28+29	0	1	13	0
chrX	32407617	32398798	-	8820	End.Exon32+1	Start.Exon34-1	jction_32-34	skipping_E33	0	3	0	0
chrX	32398626	32382828	-	15799	End.Exon34+1	Start.Exon36-1	jction_34-36	skipping_E35	1	1	0	0
chrX	32398626	32366646	-	31981	End.Exon34+1	Start.Exon38-1	jction_34-38	skipping_E35 to E37	0	0	3	0
chrX	32382698	32364198	-	18501	End.Exon36+1	Start.Exon39-1	jction_36-39	skipping_E37+38	0	1	0	0
chrX	32380904	32364198	-	16707	End.Exon37+1	Start.Exon39-1	jction_37-39	skipping_E38	1	3	5	1
chrX	32380904	32361404	-	19501	End.Exon37+1	Start.Exon40-1	jction_37-40	skipping_E38+39	0	0	0	2
chrX	32366522	32361404	-	5119	End.Exon38+1	Start.Exon40-1	jction_38-40	skipping_E39	0	3	1	0
chrX	32364059	32360400	-	3660	End.Exon39+1	Start.Exon41-1	jction_39-41	skipping_E40	0	1	0	0
chrX	32361250	32328394	-	32857	End.Exon40+1	Start.Exon42-1	jction_40-42	skipping_E41	0	1	0	0
chrX	32360216	32305819	-	54398	End.Exon41+1	Start.Exon43-1	jction_41-43	skipping_E42	0	2	0	0
chrX	32305645	31893491	-	412155	End.Exon43+1	Start.Exon48-1	jction_43-48	skipping_E44 to E47	0	1	1	0
chrX	31893304	31838201	-	55104	End.Exon48+1	Start.Exon50-1	jction_48-50	skipping_E49	0	3	2	0
chrX	31854834	31792310	-	62525	End.Exon49+1	Start.Exon51-1	jction_49-51	skipping_E50	0	0	0	1
chrX	31222077	31198599	-	23479	End.Exon67+1	Start.Exon69-1	jction_67-69	skipping_E68	0	0	3	25
chrX	31200854	31196088	-	4767	End.Exon68+1	Start.Exon71-1	jction_68-71	skipping_E69+70	0	0	2	0
chrX	31222077	31152312	-	69766	End.Exon67+1	Start.Exon77-1	jction_67-77	skipping_E68 to E76	0	0	4	0
chrX	31196785	31165636	-	31150	End.Exon70+1	Start.Exon75-1	jction_70-74	skipping_E71 to E74	3	0	0	0
chrX	31196048	31190531	-	5518	End.Exon71+1	Start.Exon73-1	jction_71-73	skipping_E72	0	0	2	0
chrX	31196048	31165636	-	30413	End.Exon71+1	Start.Exon75-1	jction_71-75	skipping_E72 to E74	0	0	0	2
chrX	31191655	31165636	-	26020	End.Exon72+1	Start.Exon75-1	jction_72-75	skipping_E73+74	1	1	4	0
grey highlighted area: block of in-frame exons in the region encoding the dystrophin rod domain.
in bold: exon skippings consistently detected in several muscle samples but that do not reach the minimum quality criteria sets.
